# Supplementary material for: Intestinal Ketogenesis and Permeability
Source: Int J Mol Sci. 2024 Jun 14;25(12):6555. doi: 10.3390/ijms25126555 (PMC11204016; doi:10.3390/ijms25126555)
Supplement: Supplementary file 1 [file ijms-25-06555-s001.zip]

Archive with 1 entries (1 files):
- ijms-2991709-supplementary.pdf
